# Supplementary material for: Tumor-derived KLK8 predicts inferior survival and promotes an immune-suppressive tumor microenvironment in lung squamous cell carcinoma
Source: BMC Pulm Med. 2024 Jan 25;24:53. doi: 10.1186/s12890-023-02770-4 (PMC10809653; doi:10.1186/s12890-023-02770-4)
Supplement: Supplementary file 1 — Additional file 1: Supplementary Data 1. Immune infiltration within the tumor microenvironment for low-KLK8 and high-KLK8 patient groups. [file 12890_2023_2770_MOESM1_ESM.xlsx]

## Sheet: README
Supplementary Data 1. Immune infiltration within the tumor microenvironment for low-KLK8 and high-KLK8 patient groups.
	Sheet 1. Immune infiltration calculated by XCELL.
	Sheet 2. Immune infiltration calculated by MCP-counter.
	Sheet 3. Immune infiltration calculated by EPIC.
	Sheet 4. Immune infiltration calculated by CIBERSORT.

## Sheet: Sheet 1_XCELL
Supplementary Data 1. Sheet 1. Immune infiltration calculated by XCELL.
Immu	TCGA-LUAD-pearson_R	TCGA-LUSC-pearson_R		Immu	TCGA-LUAD-pearson_R	TCGA-LUSC-pearson_R
aDC	-0.0955046	-0.147782		aDC	0.032754	0.00102222
Adipocytes	0.1247	-0.0568339		Adipocytes	0.00523337	0.208695
Astrocytes	0.0351338	-0.0349947		Astrocytes	0.433104	0.439113
B-cells	-0.00594757	-0.176702		B-cells	0.894462	8.26775e-05
Basophils	0.0780326	-0.145427		Basophils	0.0813067	0.00123172
CD4+_memory_T-cells	-0.0363366	-0.114731		CD4+_memory_T-cells	0.417512	0.0109529
CD4+_naive_T-cells	-0.0669529	-0.16645		CD4+_naive_T-cells	0.134903	0.000211588
CD4+_T-cells	-0.066248	-0.0831557		CD4+_T-cells	0.139069	0.065607
CD4+_Tcm	-0.130192	0.0989594		CD4+_Tcm	0.00354197	0.028337
CD4+_Tem	-0.102302	-0.0408521		CD4+_Tem	0.0221473	0.366371
CD8+_naive_T-cells	-0.085197	-0.134647		CD8+_naive_T-cells	0.0569417	0.00279336
CD8+_T-cells	-0.0775505	-0.236567		CD8+_T-cells	0.0832109	1.13238e-07
CD8+_Tcm	-0.0221931	-0.225848		CD8+_Tcm	0.62055	4.2548e-07
CD8+_Tem	-0.048108	-0.128008		CD8+_Tem	0.282977	0.00449808
cDC	-0.159604	-0.076079		cDC	0.000339782	0.0921928
Chondrocytes	-0.0429774	-0.0499546		Chondrocytes	0.337537	0.269251
Class-switched_memory_B-cells	-0.114991	-0.188212		Class-switched_memory_B-cells	0.0100713	2.69954e-05
CLP	0.00094384	-0.0130195		CLP	0.983204	0.773523
CMP	-0.151509	-0.141057		CMP	0.000676288	0.00172842
DC	-0.148295	-0.0989525		DC	0.000880768	0.0283481
Endothelial_cells	-0.0142311	-0.100204		Endothelial_cells	0.750912	0.0263974
Eosinophils	0.0547706	0.0175536		Eosinophils	0.221496	0.698015
Epithelial_cells	0.200785	0.287279		Epithelial_cells	6.05083e-06	8.77407e-11
Erythrocytes	0.0431644	-0.00387935		Erythrocytes	0.335438	0.931672
Fibroblasts	-0.0979602	-0.12319		Fibroblasts	0.0285065	0.00627279
GMP	-0.0927335	-0.0589227		GMP	0.038185	0.192423
Hepatocytes	0.0462905	-0.141149		Hepatocytes	0.301581	0.00171628
HSC	-0.0725162	-0.10825		HSC	0.105321	0.0164132
iDC	-0.081228	-0.038479		iDC	0.0695597	0.394892
Keratinocytes	0.313003	0.39032		Keratinocytes	7.93999e-13	2.56928e-19
ly_Endothelial_cells	0.00554504	-0.0832406		ly_Endothelial_cells	0.901568	0.0653308
Macrophages	0.0292538	-0.0738222		Macrophages	0.51399	0.10229
Macrophages_M1	0.0771617	-0.0653419		Macrophages_M1	0.084773	0.148251
Macrophages_M2	0.062613	-0.0638179		Macrophages_M2	0.162132	0.157966
Mast_cells	-0.189511	-0.0534163		Mast_cells	1.99265e-05	0.237423
Megakaryocytes	0.0424237	-0.00261359		Megakaryocytes	0.343804	0.953935
Melanocytes	0.119346	-0.111875		Melanocytes	0.00755058	0.0131216
Memory_B-cells	0.035345	-0.150816		Memory_B-cells	0.430342	0.000800727
MEP	0.020335	0.0238594		MEP	0.650107	0.597904
Mesangial_cells	0.0816966	-0.0883008		Mesangial_cells	0.0679601	0.05053
Monocytes	-0.0421135	-0.0228049		Monocytes	0.347347	0.614191
MPP	0.00212751	-0.0657501		MPP	0.962152	0.145729
MSC	0.0745092	0.0702871		MSC	0.0960686	0.119848
mv_Endothelial_cells	0.0147438	-0.102457		mv_Endothelial_cells	0.742251	0.0231784
Myocytes	-0.0601329	0.0591204		Myocytes	0.179446	0.190932
naive_B-cells	0.0299294	-0.115123		naive_B-cells	0.504315	0.0106819
Neurons	-0.0639672	-0.14146		Neurons	0.153225	0.00167584
Neutrophils	0.0602232	-0.0232173		Neutrophils	0.178793	0.607798
NK_cells	-0.0307491	-0.038173		NK_cells	0.492706	0.398665
NKT	-0.191314	-0.0872716		NKT	1.65448e-05	0.0532894
Osteoblast	-0.13561	-0.127195		Osteoblast	0.00237538	0.00476133
pDC	0.0496434	-0.206906		pDC	0.267877	3.77946e-06
Pericytes	-0.0460703	-0.192729		Pericytes	0.303888	1.70738e-05
Plasma_cells	0.0538433	-0.145381		Plasma_cells	0.229429	0.00123623
Platelets	-0.00879915	0.0338606		Platelets	0.844402	0.454097
Preadipocytes	-0.0747342	-0.0781233		Preadipocytes	0.0950658	0.0837502
pro_B-cells	0.141577	-0.118351		pro_B-cells	0.00150437	0.00866406
Sebocytes	0.190765	0.373475		Sebocytes	1.75113e-05	1.06687e-17
Skeletal_muscle	-0.0651203	-0.141256		Skeletal_muscle	0.145937	0.0017023
Smooth_muscle	0.0341986	0.0568558		Smooth_muscle	0.445456	0.20852
Tgd_cells	-0.0169392	-0.0974064		Tgd_cells	0.705541	0.0309267
Th1_cells	0.0131466	-0.146954		Th1_cells	0.769335	0.00109184
Th2_cells	0.131097	-0.0266191		Th2_cells	0.00331647	0.556236
Tregs	-0.108937	-0.102381		Tregs	0.0148074	0.0232808
ImmuneScore	-0.0637454	-0.178551		ImmuneScore	0.154657	6.93959e-05
StromaScore	-0.0624471	-0.124625		StromaScore	0.16325	0.00568792
MicroenvironmentScore	-0.0733784	-0.183461		MicroenvironmentScore	0.101235	4.32062e-05

## Sheet: Sheet 2_MCPCounter
Supplementary Data 1. Sheet 2. Immune infiltration calculated by MCP-counter.
Immu	TCGA-LUAD-pearson_R	TCGA-LUSC-pearson_R		Immu	TCGA-LUAD-pearson_R	TCGA-LUSC-pearson_R
T_cells	-0.020481	-0.187957		T_cells	0.647765	2.76925e-05
CD8_T_cells	0.000651032	-0.152043		CD8_T_cells	0.988414	0.000724523
Cytotoxic_lymphocytes	0.00156015	0.0531491		Cytotoxic_lymphocytes	0.97224	0.239781
B_lineage	0.0319482	-0.107087		B_lineage	0.475984	0.0176127
NK_cells	0.0361224	-0.135609		NK_cells	0.420265	0.00260258
Monocytic_lineage	0.174375	-0.037219		Monocytic_lineage	8.87539e-05	0.410564
Myeloid_dendritic_cells	-0.0227582	0.0128322		Myeloid_dendritic_cells	0.611677	0.776694
Neutrophils	-0.101873	0.166693		Neutrophils	0.0227159	0.000207064
Endothelial_cells	-0.0903048	-0.0681888		Endothelial_cells	0.043555	0.131333
Fibroblasts	0.0663931	-0.00308785		Fibroblasts	0.138203	0.945588

## Sheet: Sheet 3_EPIC
Supplementary Data 1. Sheet 3. Immune infiltration calculated by EPIC.
Immu	TCGA-LUAD-pearson_R	TCGA-LUSC-pearson_R		Immu	TCGA-LUAD-pearson_R	TCGA-LUSC-pearson_R
Bcells	-0.00357516	-0.109258		Bcells	0.936442	0.015432
CAFs	0.0474386	0.00817098		CAFs	0.289736	0.856683
CD4_Tcells	0.0747143	0.030478		CD4_Tcells	0.0951541	0.500449
CD8_Tcells	-0.00834716	-0.135166		CD8_Tcells	0.8523	0.00268895
Endothelial	-0.0210395	-0.0850359		Endothelial	0.638832	0.0597168
Macrophages	0.0370991	-0.0922483		Macrophages	0.407801	0.0410292
NKcells	-0.00473162	-0.160707		NKcells	0.915949	0.00034995
otherCells	-0.0527576	0.064788		otherCells	0.238971	0.151728

## Sheet: Sheet 4_CIBERSORT
Supplementary Data 1. Sheet 4. Immune infiltration calculated by CIBERSORT.
Immu	Method	TCGA-LUAD	TCGA-LUSC		Immu	Method	TCGA-LUAD	TCGA-LUSC
B_cells_naive	pearson_P	0.134948	0.934625		B_cells_naive	pearson_R	0.0669451	-0.00371131
B_cells_memory	pearson_P	0.638494	0.0405759		B_cells_memory	pearson_R	-0.0210607	-0.0924553
Plasma_cells	pearson_P	0.092149	0.572467		Plasma_cells	pearson_R	0.0753998	-0.0255329
T_cells_CD8	pearson_P	0.481971	0.0541402		T_cells_CD8	pearson_R	0.0315163	-0.0869632
T_cells_CD4_naive	pearson_P	NA	0.0404549		T_cells_CD4_naive	pearson_R	NA	0.0925108
T_cells_CD4_memory_resting	pearson_P	0.00415546	0.101122		T_cells_CD4_memory_resting	pearson_R	-0.127969	-0.0740739
T_cells_CD4_memory_activated	pearson_P	0.187962	0.807997		T_cells_CD4_memory_activated	pearson_R	0.058978	0.0109946
T_cells_follicular_helper	pearson_P	0.0268764	0.244155		T_cells_follicular_helper	pearson_R	0.0989867	-0.0526583
T_cells_regulatory_(Tregs)	pearson_P	0.634342	0.0335146		T_cells_regulatory_(Tregs)	pearson_R	-0.0213215	-0.095962
T_cells_gamma_delta	pearson_P	0.275723	0.539505		T_cells_gamma_delta	pearson_R	0.0488385	-0.0277551
NK_cells_resting	pearson_P	0.412123	0.130019		NK_cells_resting	pearson_R	0.0367584	0.0684213
NK_cells_activated	pearson_P	0.928961	0.121646		NK_cells_activated	pearson_R	-0.00399697	-0.0699485
Monocytes	pearson_P	0.0280827	0.967837		Monocytes	pearson_R	-0.0982222	-0.00182432
Macrophages_M0	pearson_P	0.00187064	0.050705		Macrophages_M0	pearson_R	0.138759	0.0882342
Macrophages_M1	pearson_P	0.20811	0.0662119		Macrophages_M1	pearson_R	0.0563907	-0.0829705
Macrophages_M2	pearson_P	0.246459	0.00916465		Macrophages_M2	pearson_R	-0.0519267	0.117492
Dendritic_cells_resting	pearson_P	0.00106483	0.080472		Dendritic_cells_resting	pearson_R	-0.145946	0.0789621
Dendritic_cells_activated	pearson_P	0.722578	0.0763368		Dendritic_cells_activated	pearson_R	-0.0159156	0.0800606
Mast_cells_resting	pearson_P	0.000390573	0.151037		Mast_cells_resting	pearson_R	-0.157997	-0.0648973
Mast_cells_activated	pearson_P	0.429798	0.226406		Mast_cells_activated	pearson_R	-0.0353867	0.0546902
Eosinophils	pearson_P	0.0643591	0.114432		Eosinophils	pearson_R	0.0827856	-0.0713314
Neutrophils	pearson_P	0.12355	0.255272		Neutrophils	pearson_R	0.0689634	-0.051438
