# Supplementary material for: Tumor-derived KLK8 predicts inferior survival and promotes an immune-suppressive tumor microenvironment in lung squamous cell carcinoma
Source: BMC Pulm Med. 2024 Jan 25;24:53. doi: 10.1186/s12890-023-02770-4 (PMC10809653; doi:10.1186/s12890-023-02770-4)
Supplement: Supplementary file 2 — Additional file 2: Supplementary Data 2. The clinicopathological data of Tissue Microarrays. [file 12890_2023_2770_MOESM2_ESM.xlsx]

## Sheet: List
Supplementary Data 2. The clinicopathological data of Tissue Microarrays
Patient ID	Gender	Age	Smoking	Differentiation degree A	Differentiation degree B	Longest diameter of tumor (mm)	T stage A	T stage B	N stage A	N stage B	TNM stage A	TNM stage B	TNM stage C	TNM stage D	Survival months	Survival status	CD47 positive percentage	CD47 status (cut-off=5%)	CD47 status (cut-off=20%)	PD-L1 positive percentage	PD-L1 status (cut-off=1%)	PD-L1 status (cut-off=10%)	PD-L1 and CD47 co-expression	Number of CD8-positive TILs A	Number of CD8-positive TILs B	Number of CD-68positive Macrophages A	Number of CD-68positive Macrophages B	Number of CD-68positive Macrophages C	PD-1	TIGIT	PVR	KLK8 Score	Tissue Microarray ID
768710	1	1	1	1	1	8	4	3	1	0	IIIA	5	3	3	101	0	1	0	0	0	0	0	0	19	0	8	2	1	0	0	1	0.2	TMA1
773750	1	1	1	1	1	7	2	1	1	0	IIB	4	2	1	87	0	50	1	1	0	0	0	0	46	1	1	1	0	1	0	1	0.18	TMA1
773886	1	2	1	0	0	5	2	1	1	0	IIB	4	2	1	141	1	1	0	0	0	0	0	0	65	1	6	2	1	1	0	1	1.8	TMA1
773785	1	2	1	1	1	4.5	2	1	1	0	IIB	4	2	1	146	1	1	0	0	0	0	0	0	32	1	5	1	1	1	0	1	0.63	TMA1
776465	0	2	1	0	0	7	2	1	1	0	IIB	4	2	1	145	1	0	0	0	0	0	0	0	33	1	0	1	0	0	0	0	0.7	TMA1
775994	1	2	1	0	0	7	2	1	1	0	IIB	4	2	1	123	0	0	0	0	0	0	0	0	51	1	1	1	0	0	0	1	0.5	TMA1
776015	1	2	1	1	1	3.5	2	1	0	0	IB	2	1	1	104	0	1	0	0	0	0	0	0	67	1	2	1	0	1	0	1	2.55	TMA1
776632	1	2	1	1	1	2.5	1	1	1	0	IIB	4	2	1	61	0	50	1	1	1	1	0	1	51	1	3	1	1	1	0	1	2.05	TMA1
777103	1	1	1	1	1	3	1	1	1	0	IIB	4	2	1	53	0	10	1	0	1	1	0	1	6	0	0	1	0	1	0	1	0.65	TMA1
777653	1	2	1	1	1	9	4	3	1	0	IIIA	5	3	3	56	0	0	0	0	0	0	0	0	43	1	3	1	1	1	0	1	1.2	TMA1
778319	1	1	1	1	1	5	2	1	0	0	IB	2	1	1	144	1	1	0	0	0	0	0	0	9	0	8	2	1	1	1	1	1.72	TMA1
778842	1	2	1	1	1	6	2	1	1	0	IIB	4	2	1	144	1	1	0	0	0	0	0	0	81	1	4	1	1	0	0	0	0.35	TMA1
779805	1	1	1	0	0	4	2	1	2	2	IIIA	5	3	3	58	0	50	1	1	0	0	0	0	5	0	0	1	0	1	1	0	1.87	TMA1
779478	1	2	1	1	1	6	2	1	0	0	IB	2	1	1	135	0	0	0	0	0	0	0	0	46	1	1	1	0	0	0	1	2.11	TMA1
780753	1	2	1	0	0	7	3	3	2	2	IIIB	6	3	3	35	0	10	1	0	0	0	0	0	43	1	9	2	1	1	1	1	0.78	TMA1
780882	1	2	1	0	0	3	1	1	0	0	IA3	1	1	1	143	1	5	1	0	0	0	0	0	7	0	1	1	0	1	0	1	0.65	TMA1
780106	1	1	1	0	0	7	3	3	2	2	IIIB	6	3	3	57	0	10	1	0	0	0	0	0	5	0	0	1	0	1	0	1	0.2	TMA1
780664	1	2	1	0	0	2.7	1	1	1	0	IIB	4	2	1	143	1	0	0	0	0	0	0	0	8	0	0	1	0	0	0	1	0.9	TMA1
781439	1	2	1	0	0	12	4	3	1	0	IIIA	5	3	3	3	0	50	1	1	1	1	0	1	103	1	8	2	1	1	0	1	0.27	TMA1
781959	1	1	1	2	1	4.5	2	1	1	0	IIB	4	2	1	143	1	5	1	0	0	0	0	0	53	1	4	1	1	0	0	0	1.65	TMA1
783845	1	1	1	0	0	2	1	1	1	0	IIB	4	2	1	142	1	0	0	0	0	0	0	0	6	0	0	1	0	1	0	0	1	TMA1
783530	1	2	1	0	0	5	2	1	1	0	IIB	4	2	1	142	1	50	1	1	30	1	1	1	71	1	7	2	1	1	1	1	0.31	TMA1
787571	1	2	1	0	0	4	2	1	0	0	IB	2	1	1	35	0	50	1	1	50	1	1	1	11	0	6	2	1	1	1	1	1.45	TMA1
788404	1	1	1	0	0	3	1	1	0	0	IA3	1	1	1	141	1	50	1	1	1	1	0	1	87	1	5	1	1	1	1	0	1.8	TMA1
788546	1	1	1	0	0	4.5	2	1	2	2	IIIA	5	3	3	140	1	50	1	1	0	0	0	0	49	1	8	2	1	1	1	1	0.46	TMA1
788553	1	1	1	0	0	5	2	1	2	2	IIIA	5	3	3	71	0	5	1	0	0	0	0	0	76	1	0	1	0	1	1	1	0.95	TMA1
788541	1	1	1	1	1	2	1	1	0	0	IA2	0	1	1	140	1	5	1	0	0	0	0	0	69	1	17	2	1	1	1	1	0.8	TMA1
788777	1	2	1	1	1	3.2	2	1	0	0	IB	4	1	1	39	0	30	1	1	0	0	0	0	10	0	5	1	1	0	1	1	1.46	TMA1
788351	1	2	0	1	1	4.4	2	1	0	0	IIA	3	2	1	140	1	10	1	0	0	0	0	0	23	0	6	2	1	1	1	1	1.52	TMA1
791076	1	1	1	1	1	2.5	2	1	2	2	IIIA	5	3	3	140	1	50	1	1	0	0	0	0	21	0	11	2	1	1	1	0	1.37	TMA1
790593	1	1	1	1	1	7	3	3	1	0	IIIA	5	3	3	18	0	30	1	1	50	1	1	1	76	1	7	2	1	1	1	1	1.43	TMA1
790303	1	1	1	1	1	3	2	1	2	2	IIIA	5	3	3	25	0	10	1	0	0	0	0	0	16	0	11	2	1	1	1	1	1.65	TMA1
791428	1	1	0	0	0	6	3	3	0	0	IIB	4	2	1	139	1	30	1	1	1	1	0	1	55	1	21	2	1	1	0	1	0.38	TMA1
792273	1	2	1	0	0	4	2	1	2	2	IIIA	5	3	3	2	0	50	1	1	1	1	1	1	59	1	13	2	1	1	1	1	1.02	TMA1
794372	1	1	1	0	0	4	2	1	2	2	IIIA	5	3	3	139	1	50	1	1	30	1	1	1	27	1	5	1	1	0	0	1	0.85	TMA1
794437	1	1	1	1	1	4.5	2	1	2	2	IIIA	5	3	3	19	0	10	1	0	0	0	0	0	29	1	7	2	1	1	1	1	0.66	TMA1
794441	1	2	1	0	0	4	2	1	0	0	IB	2	1	1	62	0	50	1	1	1	1	1	1	183	1	22	2	1	1	1	1	1.76	TMA1
794569	1	2	1	1	1	5	2	1	0	0	IIA	3	2	1	138	1	50	1	1	0	0	0	0	21	0	5	1	1	1	0	1	0.37	TMA1
795655	1	2	1	1	1	3	1	1	0	0	IA3	1	1	1	138	1	5	1	0	0	0	0	0	46	1	2	1	1	0	0	1	1.6	TMA1
796450	1	2	1	0	0	8	4	3	2	2	IIIB	6	3	3	26	0	50	1	1	0	0	0	0	9	0	5	1	1	1	1	0	0.43	TMA1
796909	0	1	0	0	0	8	4	3	2	2	IIIB	6	3	3	5	0	5	1	0	0	0	0	0	2	0	1	1	0	0	0	1	1.19	TMA1
797938	1	2	1	0	0	6	3	3	0	0	IIB	4	2	1	20	0	50	1	1	50	1	1	1	67	1	6	2	1	1	1	1	1.07	TMA1
797021	1	1	1	1	1	6	4	3	0	0	IIIA	5	3	3	132	0	0	0	0	0	0	0	0	10	0	10	2	1	0	0	0	1.26	TMA1
801745	1	2	1	0	0	4	2	1	0	0	IB	2	1	1	135	1	5	1	0	0	0	0	0	82	1	1	1	0	0	0	0	0.51	TMA1
801345	1	2	1	1	1	8	3	3	2	2	IIIB	6	3	3	135	1	0	0	0	0	0	0	0	9	0	1	1	0	0	0	0	0.12	TMA1
802505	1	2	1	1	1	6	3	3	0	0	IIB	4	2	1	9	0	20	1	1	0	0	0	0	23	0	0	1	0	0	0	1	0.08	TMA1
820599	1	1	1	1	1	4	2	1	0	0	IB	2	1	1	130	1	0	0	0	0	0	0	0	1	0	2	1	0	0	0	1	0.38	TMA1
820793	1	2	0	1	1	5.5	2	1	1	0	IIA	3	2	1	130	1	50	1	1	0	0	0	0	73	1	10	2	1	0	0	0	1.33	TMA1
821196	1	2	1	1	1	4	2	1	2	2	IIIA	5	3	3	94	0	50	1	1	0	0	0	0	62	1	15	2	1	1	1	1	0.47	TMA1
822108	1	1	1	0	0	8	3	3	1	0	IIIA	5	3	3	65	0	50	1	1	0	0	0	0	4	0	4	1	1	0	1	1	0.42	TMA1
821756	1	1	1	0	0	1.8	1	1	2	2	IIIA	5	3	3	47	0	10	1	0	1	1	0	1	24	1	9	2	1	1	1	1	1.4	TMA1
820810	1	2	1	1	1	10	4	3	1	0	IIIA	5	3	3	5	0	0	0	0	0	0	0	0	2	0	3	1	1	1	1	0	1.56	TMA1
822958	1	1	1	0	0	3	1	1	1	0	IIB	4	2	1	129	1	10	1	0	0	0	0	0	19	0	7	2	1	1	1	0	1.9	TMA1
822943	1	1	1	1	1	4	2	1	1	0	IIA	3	2	1	129	1	0	0	0	0	0	0	0	1	0	1	1	0	0	0	1	2.3	TMA1
823527	1	1	1	1	1	4	2	1	1	0	IIA	3	2	1	31	0	20	1	1	0	0	0	0	86	1	7	2	1	0	1	0	1.21	TMA1
825579	1	1	1	0	0	4	2	1	2	2	IIIA	5	3	3	77	0	50	1	1	0	0	0	0	1	0	0	1	0	0	0	1	1.54	TMA1
825558	1	1	1	0	0	4	2	1	0	0	IB	2	1	1	129	1	5	1	0	0	0	0	0	17	0	3	1	1	0	0	1	1.27	TMA1
824280	1	2	1	0	0	4.5	2	1	0	0	IIA	3	2	1	128	1	50	1	1	50	1	1	1	67	1	17	2	1	1	1	1	0.83	TMA1
827270	1	1	1	1	1	3	2	1	2	2	IIIA	5	3	3	128	1	5	1	0	0	0	0	0	51	1	7	2	1	1	0	0	2.15	TMA1
827547	1	2	1	0	0	3.5	2	1	1	0	IIA	3	2	1	98	0	20	1	1	0	0	0	0	38	1	19	2	1	1	1	1	0.82	TMA1
827993	0	2	0	1	1	7	4	3	2	2	IIIB	6	3	3	13	0	50	1	1	0	0	0	0	14	0	4	1	1	0	0	1	0.45	TMA1
830050	1	2	1	1	1	4	2	1	1	0	IIA	3	2	1	29	0	10	1	0	0	0	0	0	7	0	0	1	0	1	0	1	1.38	TMA1
832215	1	2	1	0	0	5.5	3	3	1	0	IIB	4	2	1	6	0	50	1	1	0	0	0	0	0	0	8	2	1	0	0	0	0.07	TMA1
833034	1	2	1	1	1	5.5	3	3	0	0	IIB	4	2	1	52	0	10	1	0	1	1	0	1	1	0	6	2	1	0	0	1	0.01	TMA1
833277	1	1	1	1	1	3	1	1	2	2	IIIA	5	3	3	16	0	1	1	0	0	0	0	0	5	0	8	2	1	0	0	1	0.15	TMA1
831413	1	2	1	1	1	3.8	2	1	1	0	IIA	3	2	1	7	0	10	1	0	30	1	1	1	23	0	9	2	1	0	0	1	0.25	TMA1
834895	1	2	1	1	1	6	3	3	2	2	IIIB	6	3	3	15	0	50	1	1	0	0	0	0	2	0	7	2	1	0	0	1	0.22	TMA1
840398	1	1	1	0	0	5	2	1	2	2	IIIA	5	3	3	24	0	10	1	0	1	1	0	1	28	1	8	2	1	1	0	1	0.46	TMA1
839780	1	2	1	1	1	4.5	2	1	0	0	IIA	3	2	1	47	0	50	1	1	1	1	0	1	68	1	16	2	1	1	0	1	0.35	TMA1
840105	1	2	1	1	1	4	2	1	0	0	IB	2	1	1	26	0	20	1	1	0	0	0	0	18	0	6	2	1	1	0	1	0.74	TMA1
839892	1	1	0	1	1	5	3	3	2	2	IIIB	6	3	3	47	0	10	1	0	0	0	0	0	62	1	4	1	1	0	0	0	0.31	TMA2
841034	1	1	1	1	1	6.5	3	3	1	0	IIIA	5	3	3	12	0	10	1	0	0	0	0	0	21	0	4	1	1	0	1	0	0.04	TMA2
842967	1	1	1	0	0	7	3	3	2	2	IIIB	6	3	3	6	0	10	1	0	0	0	0	0	39	1	0	1	0	1	1	1	0.49	TMA2
850471	1	1	1	0	0	5	2	1	2	2	IIIA	5	3	3	121	1	0	0	0	0	0	0	0	35	1	4	1	1	0	0	1	1.19	TMA2
851978	1	1	1	1	1	5	2	1	2	2	IIIA	5	3	3	12	0	5	1	0	0	0	0	0	5	0	2	1	0	1	0	1	0.12	TMA2
853271	1	2	1	1	1	6.5	3	3	2	2	IIIB	6	3	3	40	0	0	0	0	0	0	0	0	8	0	0	1	0	0	0	1	1.08	TMA2
852992	1	1	1	0	0	6	3	3	2	2	IIIB	6	3	3	27	0	0	0	0	0	0	0	0	0	0	0	1	0	0	0	0	0.88	TMA2
855783	1	2	1	0	0	9	4	3	2	2	IIIB	6	3	3	12	0	5	1	0	20	1	1	1	25	1	1	1	0	0	1	1	1.14	TMA2
856197	1	1	0	1	1	5.5	3	3	0	0	IIB	4	2	1	12	0	0	0	0	0	0	0	0	0	0	2	1	0	0	1	1	1.42	TMA2
857234	1	2	1	0	0	4.5	2	1	2	2	IIIA	5	3	3	15	0	5	1	0	0	0	0	0	9	0	7	2	1	1	1	1	1.07	TMA2
856847	1	2	1	1	1	8	4	3	2	2	IIIB	6	3	3	12	0	0	0	0	0	0	0	0	19	0	9	2	1	1	1	1	1.12	TMA2
856013	1	1	1	0	0	4	2	1	2	2	IIIA	5	3	3	5	0	5	1	0	1	1	0	1	51	1	2	1	0	1	1	1	1.57	TMA2
856520	1	2	1	0	0	5	2	1	2	2	IIIA	5	3	3	11	0	10	1	0	1	1	0	1	16	0	10	2	1	1	1	1	1.83	TMA2
859714	1	2	1	1	1	3	1	1	1	0	IIB	4	2	1	85	0	0	0	0	0	0	0	0	33	1	2	1	0	1	1	1	1.05	TMA2
858713	1	1	1	1	1	2.2	1	1	0	0	IA3	1	1	1	119	1	0	0	0	0	0	0	0	21	1	1	1	0	0	0	1	1.98	TMA2
859018	0	1	0	1	1	7	3	3	1	0	IIIA	5	3	3	37	0	50	1	1	1	1	0	1	81	1	8	2	1	1	1	1	2.12	TMA2
859342	1	1	1	1	1	6	3	3	2	2	IIIB	6	3	3	9	0	0	0	0	0	0	0	0	3	0	1	1	0	0	0	0	1.45	TMA2
861879	1	1	1	1	1	4	2	1	2	2	IIIA	5	3	3	119	0	0	0	0	0	0	0	0	20	0	2	1	0	0	1	1	1.32	TMA2
861124	1	2	1	1	1	5	2	1	0	0	IIA	3	2	1	118	1	0	0	0	0	0	0	0	0	0	0	1	0	0	0	1	1.74	TMA2
861683	1	1	1	1	1	6	3	3	2	2	IIIB	6	3	3	118	1	0	0	0	0	0	0	0	6	0	3	1	1	0	0	1	1.9	TMA2
863766	1	1	1	0	0	6	3	3	2	2	IIIB	6	3	3	17	0	0	0	0	0	0	0	0	8	0	0	1	0	0	1	1	1.52	TMA2
864685	1	2	1	1	1	12	4	3	1	0	IIIA	5	3	3	31	0	10	1	0	1	1	0	1	34	1	0	1	0	0	1	1	0.64	TMA2
866000	1	2	1	1	1	4	2	1	1	0	IIA	3	2	1	6	0	5	1	0	0	0	0	0	1	0	1	1	0	0	0	1	1.37	TMA2
866370	1	1	1	0	0	4.5	2	1	2	2	IIIA	5	3	3	116	1	0	0	0	0	0	0	0	23	1	2	1	0	0	0	1	2.03	TMA2
866576	1	2	1	1	1	4	2	1	0	0	IB	2	1	1	116	1	0	0	0	0	0	0	0	46	1	0	1	0	0	1	1	1.04	TMA2
868042	1	2	1	0	0	5.5	3	3	0	0	IIB	4	2	1	68	0	1	0	0	0	0	0	0	3	0	0	1	0	0	0	1	2.09	TMA2
869458	0	2	1	0	0	4	2	1	1	0	IIA	3	2	1	116	1	1	0	0	0	0	0	0	89	1	1	1	0	0	1	1	1.8	TMA2
869650	1	1	1	1	1	5	2	1	0	0	IIA	3	2	1	116	1	1	0	0	0	0	0	0	11	0	3	1	1	0	0	1	1.53	TMA2
871407	1	2	1	1	1	3.4	2	1	2	2	IIIA	5	3	3	33	0	5	1	0	0	0	0	0	35	1	2	1	0	1	1	1	0.91	TMA2
871578	1	2	1	0	0	7.5	4	3	0	0	IIIA	5	3	3	2	0	1	1	0	0	0	0	0	65	1	10	2	1	1	1	1	1.87	TMA2
871486	1	2	1	1	1	7	3	3	0	0	IIB	4	2	1	59	0	20	1	1	0	0	0	0	32	1	1	1	0	1	0	1	0.89	TMA2
872411	1	2	1	0	0	4.5	2	1	1	0	IIB	4	2	1	81	0	50	1	1	0	0	0	0	7	0	3	1	1	0	0	1	0.9	TMA2
873153	1	1	1	0	0	3.5	2	1	0	0	IB	2	1	1	114	1	20	1	1	1	1	0	1	101	1	9	2	1	1	1	1	1.08	TMA2
873514	1	2	1	1	1	5	2	1	1	0	IIB	4	2	1	114	1	10	1	0	0	0	0	0	43	1	0	1	0	1	1	1	1.39	TMA2
876389	1	2	1	0	0	6	3	3	2	2	IIIB	6	3	3	9	0	0	0	0	0	0	0	0	27	1	1	1	0	1	0	1	1.68	TMA2
876099	1	1	1	1	1	9	4	3	1	0	IIIB	6	3	3	18	0	10	1	0	0	0	0	0	11	0	4	1	1	0	1	1	1.31	TMA2
877262	1	1	1	1	1	6	3	3	0	0	IIB	4	2	1	19	0	10	1	0	20	1	1	1	26	0	1	1	0	0	1	1	1.11	TMA2
878991	1	1	1	0	0	5	2	1	2	2	IIIA	5	3	3	17	0	50	1	1	0	0	0	0	12	0	2	1	0	0	0	1	1.26	TMA2
879751	1	2	1	1	1	4	2	1	0	0	IB	2	1	1	40	0	5	1	0	1	1	0	1	3	0	2	1	0	0	0	1	0.96	TMA2
877782	1	2	1	1	1	2.2	1	1	0	0	IA3	1	1	1	92	0	5	1	0	0	0	0	0	14	0	0	1	0	0	0	1	0.9	TMA2
876873	1	1	1	0	0	5	2	1	0	0	IIA	3	2	1	113	1	30	1	1	0	0	0	0	10	0	0	1	0	0	0	1	1.37	TMA2
876120	1	2	1	1	1	3	1	1	1	0	IIB	4	2	1	29	0	10	1	0	1	1	0	1	17	0	0	1	0	0	0	1	2.22	TMA2
868920	1	2	1	1	1	5	2	1	0	0	IIA	3	2	1	73	0	0	0	0	0	0	0	0	88	1	0	1	0	0	1	1	1.6	TMA2
883982	1	2	1	2	1	5	2	1	0	0	IIA	3	2	1	19	0	0	0	0	10	1	1	0	131	1	5	1	1	0	0	1	1.79	TMA2
892392	1	2	1	0	0	3.6	2	1	1	0	IIA	3	2	1	32	0	0	0	0	0	0	0	0	8	0	0	1	0	0	0	0	1.81	TMA2
893394	0	1	0	0	0	5	2	1	0	0	IIA	3	2	1	109	1	0	0	0	0	0	0	0	30	1	3	1	1	0	1	1	1.97	TMA2
896995	0	1	0	0	0	7	3	3	1	0	IIIA	5	3	3	108	1	30	1	1	0	0	0	0	71	1	6	2	1	1	1	1	1.52	TMA2
902903	1	2	1	0	0	4	2	1	0	0	IB	2	1	1	107	1	50	1	1	1	1	0	1	137	1	3	1	1	1	1	0	0.52	TMA2
903234	1	1	1	0	0	6	3	3	1	0	IIIA	5	3	3	9	0	5	1	0	0	0	0	0	38	1	1	1	0	0	1	1	1.38	TMA2
902906	1	2	1	0	0	4.5	2	1	0	0	IIA	3	2	1	8	0	5	1	0	0	0	0	0	93	1	2	1	0	0	1	1	2.12	TMA2
906331	1	2	1	0	0	1.8	1	1	1	0	IIB	4	2	1	106	1	0	0	0	0	0	0	0	24	1	1	1	0	0	1	1	0.62	TMA2
907387	1	1	1	0	0	2.5	1	1	1	0	IIB	4	2	1	37	0	5	1	0	1	1	0	1	11	0	0	1	0	1	1	0	1.27	TMA2
909812	1	1	1	0	0	4	2	1	2	2	IIIA	5	3	3	105	1	50	1	1	0	0	0	0	78	1	21	2	1	1	1	1	1.79	TMA2
911119	1	1	1	0	0	3	1	1	1	0	IIA	3	2	1	105	1	0	0	0	0	0	0	0	17	0	0	1	0	0	0	1	1.42	TMA2
912422	1	1	0	1	1	3	2	1	0	0	IB	2	1	1	14	0	30	1	1	0	0	0	0	18	0	7	2	1	1	1	1	1.1	TMA2
914224	1	1	1	0	0	3	1	1	0	0	IA3	1	1	1	104	1	20	1	1	0	0	0	0	12	0	5	1	1	0	1	1	0.98	TMA2
915227	1	1	1	0	0	3.1	2	1	0	0	IB	2	1	1	104	1	10	1	0	30	1	1	1	91	1	6	2	1	1	1	1	1.75	TMA2
914480	1	1	1	0	0	3.8	2	1	1	0	IIA	3	2	1	104	1	0	0	0	0	0	0	0	2	0	4	1	1	0	0	1	1.13	TMA2
915796	1	1	1	0	0	4.8	3	3	1	0	IIIA	5	3	3	31	0	1	1	0	0	0	0	0	22	0	11	2	1	1	1	1	1.66	TMA2
916374	1	2	1	0	0	6.5	3	3	0	0	IIB	4	2	1	23	0	50	1	1	0	0	0	0	40	1	9	2	1	1	1	1	1.87	TMA2
917448	1	2	1	1	1	2	1	1	0	0	IA2	0	1	1	103	1	5	1	0	0	0	0	0	4	0	0	1	0	0	0	1	1.72	TMA2
917604	1	1	1	0	0	6.3	3	3	1	0	IIIA	5	3	3	10	0	20	1	1	10	1	1	1	43	1	0	1	0	1	1	1	1.46	TMA2
919065	1	2	0	1	1	4	2	1	1	0	IIA	3	2	1	26	0	5	1	0	1	1	0	1	38	1	0	1	0	1	1	1	0.83	TMA2
919677	1	1	1	0	0	9	4	3	1	0	IIIB	6	3	3	103	1	5	1	0	1	1	0	1	95	1	11	2	1	1	1	1	1.41	TMA2
920814	1	1	1	0	0	3.5	2	1	0	0	IIA	3	2	1	102	1	50	1	1	0	0	0	0	16	0	5	1	1	0	1	1	1.2	TMA2
921575	1	1	1	1	1	5.2	3	3	1	0	IIIA	5	3	3	102	1	5	1	0	0	0	0	0	14	0	9	2	1	0	0	1	1.17	TMA2
922539	1	2	1	0	0	3.5	2	1	2	2	IIIA	5	3	3	26	0	5	1	0	0	0	0	0	1	0	6	2	1	0	0	1	0.96	TMA2
922403	1	1	1	1	1	4	4	3	1	0	IIIB	6	3	3	101	1	0	0	0	1	1	0	0	1	0	2	1	0	0	0	1	0.69	TMA2
926205	1	1	1	1	1	6	3	3	2	2	IIIB	6	3	3	17	0	50	1	1	0	0	0	0	7	0	0	1	0	0	1	1	0.49	TMA3
927987	1	2	1	1	1	4.5	3	3	1	0	IIIA	5	3	3	31	0	10	1	0	1	1	0	1	21	0	2	1	0	1	1	1	1.36	TMA3
931448	1	2	1	0	0	4	2	1	0	0	IB	2	1	1	100	1	0	0	0	0	0	0	0	56	1	0	1	0	0	0	1	0.17	TMA3
930776	1	1	1	0	0	2.5	1	1	1	0	IA2	0	1	1	99	1	5	1	0	0	0	0	0	37	1	1	1	0	1	1	1	1.84	TMA3
937201	1	1	1	1	1	3.2	2	1	2	2	IIIA	5	3	3	43	0	0	0	0	0	0	0	0	46	1	2	1	0	1	1	0	1.55	TMA3
937160	1	2	1	0	0	3.5	2	1	0	0	IB	2	1	1	98	1	5	1	0	0	0	0	0	33	1	1	1	0	0	1	1	0.91	TMA3
939447	1	1	1	1	1	4	2	1	2	2	IIIA	5	3	3	24	0	0	0	0	0	0	0	0	21	1	5	1	1	1	1	1	1.97	TMA3
949418	1	1	1	0	0	5	2	1	2	2	IIIA	5	3	3	96	1	0	0	0	0	0	0	0	54	1	2	1	0	1	1	1	1.09	TMA3
949326	1	1	1	0	0	5	2	1	1	0	IIB	4	2	1	96	1	0	0	0	0	0	0	0	19	0	1	1	0	1	0	1	1.61	TMA3
951776	1	2	1	0	0	6	3	3	0	0	IIB	4	2	1	96	1	0	0	0	0	0	0	0	45	1	2	1	0	1	1	1	1.82	TMA3
950310	1	1	1	0	0	6	3	3	1	0	IIIA	5	3	3	24	0	50	1	1	1	1	0	1	67	1	6	2	1	1	1	1	1.37	TMA3
950015	1	1	1	0	0	6	3	3	2	2	IIIB	6	3	3	26	0	0	0	0	0	0	0	0	1	0	0	1	0	0	0	1	1.36	TMA3
951644	1	2	1	0	0	6	3	3	2	2	IIIB	6	3	3	16	0	50	1	1	10	1	1	1	65	1	0	1	0	1	1	1	1.48	TMA3
952305	1	2	1	1	1	4	2	1	2	2	IIIA	5	3	3	35	0	10	1	0	10	1	1	1	67	1	4	1	1	1	1	1	2.02	TMA3
952272	1	2	1	1	1	2.5	1	1	0	0	IA3	1	1	1	30	0	10	1	0	0	0	0	0	26	1	5	1	1	1	1	1	1.57	TMA3
954435	1	2	1	2	1	2.5	1	1	1	0	IIB	4	2	1	94	1	5	1	0	0	0	0	0	3	0	3	1	1	0	1	1	1.49	TMA3
955526	1	2	0	0	0	4.5	2	1	0	0	IIA	3	2	1	94	1	5	1	0	0	0	0	0	13	0	4	1	1	0	0	1	0.11	TMA3
957971	1	1	1	1	1	6.5	3	3	2	2	IIIB	6	3	3	31	0	0	0	0	0	0	0	0	6	0	2	1	0	1	0	1	1.91	TMA3
960697	1	1	1	0	0	3	2	1	0	0	IB	2	1	1	93	1	1	0	0	0	0	0	0	14	0	0	1	0	1	0	1	1.7	TMA3
961586	1	1	1	1	1	3.5	2	1	1	0	IIA	3	2	1	92	1	5	1	0	0	0	0	0	71	1	0	1	0	1	1	1	1.53	TMA3
961759	1	2	1	0	0	5.5	3	3	2	2	IIIB	6	3	3	92	1	20	1	1	0	0	0	0	69	1	3	1	1	0	0	1	1.61	TMA3
963664	1	2	1	0	0	3.5	2	1	0	0	IB	2	1	1	57	0	0	0	0	20	1	1	0	11	0	0	1	0	0	0	1	1.07	TMA3
964163	1	2	1	1	1	2.5	2	1	1	0	IIA	3	2	1	35	0	0	0	0	1	1	0	0	2	0	1	1	0	1	1	1	1.32	TMA3
966342	1	1	1	1	1	3.5	2	1	1	0	IIB	4	2	1	91	1	0	0	0	0	0	0	0	3	0	1	1	0	0	0	1	1.78	TMA3
968046	1	2	1	0	0	3	2	1	0	0	IB	2	1	1	91	1	5	1	0	50	1	1	1	45	1	0	1	0	0	0	1	0.72	TMA3
971342	1	1	1	0	0	10	4	3	2	2	IIIB	6	3	3	11	0	10	1	0	20	1	1	1	5	0	1	1	0	0	0	1	0.28	TMA3
971608	1	2	1	1	1	2	1	1	2	2	IIIA	5	3	3	45	0	0	0	0	0	0	0	0	1	0	0	1	0	1	1	1	2	TMA3
976668	1	2	1	0	0	4.5	1	1	0	0	IIB	4	2	1	89	1	1	0	0	1	1	0	0	49	1	6	2	1	0	0	1	1.78	TMA3
975257	1	2	1	1	1	3.3	2	1	0	0	IB	2	1	1	89	1	20	1	1	0	0	0	0	36	1	2	1	0	1	0	1	0.43	TMA3
977441	1	2	1	0	0	6	3	3	0	0	IIB	4	2	1	89	1	10	1	0	0	0	0	0	23	1	0	1	0	1	1	1	1.31	TMA3
980962	1	2	1	1	1	3.5	2	1	2	2	IIIA	5	3	3	8	0	1	1	0	0	0	0	0	6	0	5	1	1	1	0	1	1.64	TMA3
983511	1	2	1	0	0	10	4	3	0	0	IIIA	5	3	3	18	0	5	1	0	0	0	0	0	19	0	0	1	0	1	0	1	0.35	TMA3
983139	1	1	1	0	0	4.5	2	1	1	0	IIB	4	2	1	36	0	0	0	0	0	0	0	0	0	0	0	1	0	0	0	1	0.07	TMA3
982087	1	2	1	0	0	6	3	3	1	0	IIIA	5	3	3	87	1	50	1	1	0	0	0	0	56	1	0	1	0	0	1	1	1.91	TMA3
983983	1	2	0	1	1	10	4	3	0	0	IIIA	5	3	3	87	1	1	0	0	0	0	0	0	9	0	0	1	0	0	0	1	0.61	TMA3
985804	1	1	1	1	1	5	2	1	1	0	IIB	4	2	1	87	1	1	0	0	0	0	0	0	8	0	2	1	0	0	0	0	1.36	TMA3
988021	1	2	1	1	1	5.5	3	3	1	0	IIIA	5	3	3	18	0	10	1	0	0	0	0	0	231	1	1	1	0	1	1	0	0.18	TMA3
988288	1	1	1	0	0	4.5	2	1	1	0	IIB	4	2	1	18	0	10	1	0	1	1	0	1	21	0	1	1	0	1	1	1	1.11	TMA3
988640	1	1	1	1	1	6	4	3	2	2	IIIB	6	3	3	24	0	10	1	0	0	0	0	0	39	1	1	1	0	1	1	1	1.07	TMA3
989506	1	1	1	0	0	4.5	2	1	1	0	IIB	4	2	1	86	1	10	1	0	0	0	0	0	92	1	3	1	1	0	0	1	2.11	TMA3
990559	1	1	1	2	1	4	2	1	1	0	IIB	4	2	1	86	1	0	0	0	0	0	0	0	19	0	0	1	0	1	1	1	1.75	TMA3
988995	1	2	1	1	1	5	2	1	0	0	IIA	3	2	1	72	0	0	0	0	0	0	0	0	12	0	0	1	0	1	0	1	1.59	TMA3
990336	1	2	1	0	0	4	2	1	2	2	IIIA	5	3	3	41	0	0	0	0	0	0	0	0	0	0	0	1	0	1	0	1	1.89	TMA3
987135	1	1	1	0	0	4.5	2	1	0	0	IIA	3	2	1	86	1	5	1	0	50	1	1	1	34	1	5	1	1	0	0	1	0.41	TMA3
992393	1	2	1	1	1	6	3	3	1	0	IIIA	5	3	3	85	1	0	0	0	50	1	1	0	146	1	2	1	0	0	1	1	0.96	TMA3
996429	1	2	1	0	0	8	4	3	2	2	IIIB	6	3	3	16	0	20	1	1	20	1	1	1	26	0	7	2	1	1	1	1	1.44	TMA3
995990	1	2	1	1	1	3.6	2	1	0	0	IB	2	1	1	49	0	10	1	0	1	1	0	1	73	1	4	1	1	1	1	1	1.59	TMA3
997604	1	2	1	1	1	6	3	3	1	0	IIIA	5	3	3	24	0	0	0	0	0	0	0	0	5	0	0	1	0	0	1	1	1.17	TMA3
996179	1	2	1	2	1	7	3	3	2	2	IIIB	6	3	3	8	0	30	1	0	0	0	0	0	11	0	3	1	1	1	1	1	2.05	TMA3
994562	1	2	1	1	1	5	2	1	1	0	IIB	4	2	1	4	0	20	1	1	0	0	0	0	43	1	7	2	1	1	1	1	0.66	TMA3
997881	1	2	1	0	0	10	4	3	2	2	IIIB	6	3	3	84	1	5	1	0	50	1	1	1	13	0	2	1	0	0	0	1	0.3	TMA3
968046	1	2	1	0	0	3	2	1	0	0	IB	2	1	1	91	1	50	1	1	1	1	0	1	56	1	7	2	1	1	1	1	0.71	TMA3
